# Supplementary material for: Conservative treatment of a left atrial intramural hematoma after left atrial thrombus resection and concomitant mitral valve replacement - case report
Source: J Cardiothorac Surg. 2011 Apr 13;6:50. doi: 10.1186/1749-8090-6-50 (PMC3082235; doi:10.1186/1749-8090-6-50)
Supplement: Additional file 5 — Axial CT images three months following surgery. [file 1749-8090-6-50-S5.ZIP]

Archive with 1 entries (1 files):
- Movie6.avi
